# Supplementary material for: The reduction of astrocytic tau prevents amyloid-β-induced synaptotoxicity
Source: Brain Commun. 2022 Sep 19;4(5):fcac235. doi: 10.1093/braincomms/fcac235 (PMC9527666; doi:10.1093/braincomms/fcac235)
Supplement: fcac235_Supplementary_Data [file fcac235_supplementary_data.zip]

Archive with 9 entries (9 files):
- Manuscript_original_submission.pdf
- Manuscript_revision_1.pdf
- Original_submission_decision_letter.pdf
- Response_to_reviewers_comments_original.pdf
- Response_to_reviewers_comments_revision_1.pdf
- Revision_1_decision_letter.pdf
- Revision_2_decision_letter.pdf
- Supplementary_figures.docx
- Supplementary_Table.docx
